# Supplementary material for: Endogenous γ-Aminobutyric Acid Accumulation Enhances Salinity Tolerance in Rice
Source: Plants (Basel). 2024 Sep 30;13(19):2750. doi: 10.3390/plants13192750 (PMC11479070; doi:10.3390/plants13192750)
Supplement: Supplementary file 1 [file plants-13-02750-s001.zip]

Archive with 1 entries (1 files):
- plants-3210751-supplementary.pdf
